# Supplementary material for: Methicillin-Resistant Staphylococcus aureus from Peninsular Malaysian Animal Handlers: Molecular Profile, Antimicrobial Resistance, Immune Evasion Cluster and Genotypic Categorization
Source: Antibiotics (Basel). 2022 Jan 14;11(1):103. doi: 10.3390/antibiotics11010103 (PMC8773339; doi:10.3390/antibiotics11010103)
Supplement: Supplementary file 1 [file antibiotics-11-00103-s001.zip]

Archive with 1 entries (1 files):
- antibiotics-1513186-supplementary.pdf
